# Supplementary material for: Epidemiological Profile of Pediatric Patients with Acute Lymphoblastic Leukemia Admitted to Four Hospitals in Curitiba, Southern Brazil
Source: Med Sci (Basel). 2026 Jun 15;14(2):318. doi: 10.3390/medsci14020318 (PMC13304274; doi:10.3390/medsci14020318)
Supplement: Supplementary file 1 [file medsci-14-00318-s001.zip]

Archive with 1 entries (1 files):
- medsci-4252459-supplementary.xlsx
