# Supplementary material for: Epidemiological Profile of Pediatric Patients with Acute Lymphoblastic Leukemia Admitted to Four Hospitals in Curitiba, Southern Brazil
Source: Med Sci (Basel). 2026 Jun 15;14(2):318. doi: 10.3390/medsci14020318 (PMC13304274; doi:10.3390/medsci14020318)
Supplement: Supplementary file 1 [file medsci-14-00318-s001.zip › medsci-4252459-supplementary.xlsx]

## Sheet: Intermidiate Geographic Regions
	Total		B-ALL		T-ALL
	n	%	n	%	n	%
Total number of patients	71	100	61	100	10	100
Intermediate geographic region at birth
Curitiba	43	60.5634	34	20.74	9	90
Ponta Grossa	9	12.6761	9	5.49	-	-
Londrina	3	4.22535	3	1.83	-	-
Maringá	3	4.22535	3	1.83	-	-
Cascavel	2	2.8169	2	1.22	-	-
Guarapuava	1	1.40845	1	0.61	-	-
Outside Paraná State	9	12.6761	8	4.88	1	10
Unknown / Not reported	1	1.40845	1	0.61	-	-
Intermediate geographic region of residence						0
Curitiba	46	64.7887	37	22.57	9	90
Ponta Grossa	9	12.6761	9	5.49	-	-
Londrina	3	4.22535	3	1.83	-	-
Maringá	2	2.8169	2	1.22	-	-
Cascavel	3	4.22535	2	1.22	1	10
Guarapuava	1	1.40845	1	0.61	-	-
Outside Paraná State	6	8.4507	6	3.66	-	-
Unknown / Not reported	1	1.40845	1	0.61	-	-

## Sheet: Family history of cancer
	Total		B-ALL		T-ALL
	n	%	n	%	n	%
Total number of patients	59	100	49	100	10	100
History of cancer in patients' family according to the degrees of kinship
Direct line
1st degree (Parents)	3	5.08475	3	6.12245	-	-
2nd degree (Grandparents)	36	61.0169	29	59.1837	7	70
Collateral line
1st degree (Siblings)	1	1.69492	-	-	1	10
2nd degree (Aunts/Uncles)	14	23.7288	13	26.5306	1	10
3rd degree (Cousins)	5	8.47458	4	8.16327	1	10
Types of cancers in patients' family
Hematological	8	13.5593	8	16.3265	-	-
Urological	8	13.5593	5	10.2041	3	30
Gastrointestinal	7	11.8644	5	10.2041	2	20
Gynecological	7	11.8644	6	12.2449	1	10
Breast	6	10.1695	4	8.16327	2	20
Endocrine	6	10.1695	6	12.2449	-	-
Cutaneous	4	6.77966	4	8.16327	-	-
Respiratory	2	3.38983	1	2.04082	1	10
Benign tumor	1	1.69492	1	2.04082	-	-
Neurological	1	1.69492	1	2.04082	-	-
Rare cancer	1	1.69492	-	-	1	10
Secondary cancer	1	1.69492	1	2.04082	-	-
Unknown / Not reported	7	11.8644	7	14.2857	-	-

## Sheet: Parental tobacco exposure
	Total		B-ALL		T-ALL
	n	%	n	%	n	%
Total number of patients	71	100	61	100	10	100
History of parental tobacco exposure
No	40	56.338	34	55.7377	6	60
Yes	30	42.2535	26	42.623	4	40
Smoked during patient's gestation	14	19.7183	14	22.9508	-	-
Smoked during patient's infancy	16	22.5352	15	24.5902	1	10
Unknown / Not reported	1	1.40845	1	1.63934	-	-

## Sheet: Parental occupational exposure
	Total		B-ALL		T-ALL
	n	%	n	%	n	%
Total number of patients	71	100	61	100	10	100
Parental occupational exposure to chemicals or radiation
No	53	74.6479	46	75.4098	7	70
Yes	17	23.9437	14	22.9508	3	30
Unknown / Not reported	1	1.40845	1	1.63934	-	-
Reported types of products/elements in occupational exposure						0
Pesticides, fertilizers, or agricultural chemicals	2	2.8169	2	3.27869	0	0
Organic solvents, Petroleum and derivates	6	8.4507	6	9.83607	0	0
Paints or varnishes	7	9.85915	5	8.19672	2	20
Ionizing radiation	1	1.40845	1	1.63934	0	0
Chlorine compounds	3	4.22535	2	3.27869	1	10
Other (juice powder and food dyes)	1	1.40845	1	1.63934	0	0
